# Supplementary material for: Qualitative systems mapping for complex public health problems: A practical guide
Source: PLoS One. 2022 Feb 25;17(2):e0264463. doi: 10.1371/journal.pone.0264463 (PMC8880853; doi:10.1371/journal.pone.0264463)
Supplement: S4 File — Codebook used for the systems maps represented in Figs 4 and 6. For privacy reasons quotes and references to interviews are not included. Tab 1 contains a weblink to an interactive version of the systems maps. Tab 2 represents the elements, their definition and a categorisation into layers (for Fig 4A), subsystems (for Fig 6B) and clusters (for Figs 4B and 6A). Tab 3 contains the connections, their polarity and their definitions. Tab 4 and 5 contain the Kumu code for both versions of the systems maps. (XLSX) [file pone.0264463.s004.xlsx]

## Sheet: 1. Weblink
Weblink to interactive systems map. Access the interactive systems maps by copy-pasting the following link in your browser: https://Annemie.kumu.io/qualitative-systems-mapping-for-complex-public-health-problems-a-practical-guide The first map is a detailed view of Figure 4a. The second map is a detailed view of Figure 4b and 6a. You can zoom in and out or focus on a specific element. When clickin…

## Sheet:  Elements
Label	Description	Layer	Subsystem	Cluster
Acceptance of HIV status	Includes (not) coming to terms with the HIV infection and feeling (un)comfortable with it but also denying the infection and refusing to believe being HIV-positive.	Individual	Motivation	Psychosocial
Accessibility of health centre	Includes road access, public transportation, safety on the road, etc. It does not include distance as this is a separate category. Health centres may not be reachable in situations of war or disease outbreak where the health system is destabilised, people are living in refugee camps with little access to care etc. The health center may also be less accessible for some people for financial reasons…	Healthcare system	Healthcare burden	Quality of care
Adherence	Adherence is defined as taking the correct dose of the prescribed ART at the correct time, every day. This can be influenced by individual related factors but also by factors which are outside of the patients control (such as drug stock-out).	Individual	Motivation	Adherence and retention
Adherence counselling	Includes explaining the individual anything there is to know about ART and HIV but also the time spent to understand the personal situation and help search for the best way to live with HIV.	Healthcare system	Healthcare burden	Quality of care
Administrative and political barriers	Includes administrative barriers for all kinds of actions such as ART supply chain and general healthcare center functioning.	Overarching	Healthcare burden	Quality of care
ART treatment approach / policy	Includes all aspects of the ART treatment approach such as which persons receive which treatment, when are VL and HIVDR tests done, etc.	Overarching	Healthcare burden	Quality of care
Assuring quality of ART	This includes (both voluntary or involuntary) storage problems, or unavailability of high quality ART for certain sub-populations.	Healthcare system	Healthcare burden	Quality of care
Availability and quality of equipment	Includes the availability of equipment for viral load testing but also any other basic but necessary equipment such as ventilators etc.	Healthcare system	Healthcare burden	Quality of care
Availability of better drugs	Including ART with a higher genetic barrier but also for example long acting drugs.	Overarching	ART overreliance	Genetic barrier
Community stigma and gossip	Includes any segregating act of community members or spreading of rumours, based on the HIV status of the person. This includes also "double stigmatisation" of PLHIV who are also gay or sex workers. Community stigma includes also stigmatisation by family members.	Social Context	Motivation	Psychosocial
Competence of healthcare workers	Includes the healthcareworkers skills, both technical and soft skills and the trainings they follow.	Healthcare system	Healthcare burden	Quality of care
Concerns about side effects of ART	Fears or concerns that PLHIV may have about ART especially when they feel healthy before starting treatment or whether they have seen the side effects in other people.	Individual	Motivation	Psychosocial
Concurrent disease and opportunistic infections	Includes any disease or infection a PLHIV may have. This may either be a result of lowered immunity because of HIV infection or be unrelated to HIV infection. Does not include side effects related to ART treatment.	Biology	Motivation	Clinical manifestations
Correct prescribing practices	Includes both drug combination and dosage.	Healthcare system	Healthcare burden	Quality of care
Depression	Includes mental health issues both related or unrelated to HIV and ART.	Individual	Motivation	Psychosocial
Distance to the healthcare centre	The physical distance between the individuals home and the healthcare center they choose to enrol in.	Healthcare system	Healthcare burden	Quality of care
Drug levels in body	This is not the dosage but the level of functional ART in the body (which may differ after drug interactions etc.).	Biology	Motivation	Biology
Drug prices	The price at which drugs are sold to governments (assuming ART is distributed to patients for free).	Overarching	ART overreliance	Global effort
Drug-drug interactions	Does not include interactions with traditional medicines (see "engagement in alternative care").	Biology	Motivation	Biology
Efficiency of drug combination	Includes altered or suboptimal efficiency because of the dosage (whether prescribed correctly or not, or affected by for example crushing of pills), therapy combination, storage issues etc.	Biology	Motivation	Biology
Engagement and retention in care	This covers linkage to care after a positive HIV test and after that, the presence of the patient at every follow-up visit or pill pick-up.	Individual	Motivation	Adherence and retention
Engagement in alternative care	Includes all types of unconventional treatment such as traditional healthcare, cure through religious prayers, etc.	Individual	Motivation	Adherence and retention
Engagement in risk behaviour	Includes all behaviour that may result in transmission of HIV or HIVDR, both consciously or unconsciously.	Individual	Motivation	Psychosocial
Feeling and looking ill	Feeling physically ill related to HIV infection, HIVDR emergence or opportunistic infections. Feeling ill because of side effects of ART does not belong in this category but in the category "side effects of ART".	Biology	Motivation	Clinical manifestations
Financial situation	This describes whether an individual has the financial means available to pay the direct (e.g. medication) and indirect (e.g. transportation, food) costs of HIV care.	Social Context	Motivation	Psychosocial
Food insecurity	Some ART needs to be taken with a meal in order to be absorbed correctly which may be a problem for individuals who do not always have a meal available. They may then choose to skip a dose of ART in order to avoid side effects. Some individuals also experience an increase in appetite when taking ART.	Social Context	Interconnected complex problem	Complex problem
Forgetfulness	Simply forgetting to take ones medication (when none of the other here described factors are involved).	Individual	Motivation	Psychosocial
Gender inequality	Include any gender related issue which can impact adherence or retention in care. For example: women not being able to make decisions about their own health because of financial dependence on their husbands or non-disclosure because of fear of violence. But also gender related issues for men fall under this category.	Social Context	Interconnected complex problem	Complex problem
Global effort to tackle HIVDR	This includes the general global priority given to HIVDR research, funds allocation, resource allocation etc.	Overarching	ART overreliance	Global effort
Having examples of well-functioning ART	For example community members or public figures who are adhering to ART and who are healthy.	Individual	Motivation	Psychosocial
Healthcare provider stigma	Including the stigma a healthcare provider may have against PLHIV but also against vulnerable populations such as MSM and sex workers.	Healthcare system	Healthcare burden	Quality of care
Healthcare system workload	Includes both understaffing, increasing the workload for the staff that is present, and on the other hand an overload of HIV patients.	Healthcare system	Healthcare burden	Health system resources
HIV status disclosure	Includes informing family, friends, community, healthcare staff, employer, etc. of the HIV status. Either voluntary or involuntary, by the patient him/herself or by another person.	Individual	Motivation	Psychosocial
HIVDR Funding	This covers funding for any expenses related to HIV drug resistance at the healthcare system but also concerning research projects.	Overarching	ART overreliance	Global effort
HIVDR Research focus	Including developing ART with less side effects, ART with a high genetic barrier and long acting therapy in order to reduce the amount of hospital visits needed. But next to pharmaceutical research, knowledge is also needed on the barriers of adherence, specific for certain populations and the interplay between them in order to develop high quality frameworks and encourage the global effort to ta…	Overarching	ART overreliance	Global effort
HIVDR selection	Definition as written in WHO HIV drug resistance report 2019 "HIV drug resistance (HIVDR) is caused by one or more changes (mutation/s) in the genetic structure of HIV that affects the ability of a specific drug or combination of drugs to block replication of the virus. All current antiretroviral (ARV) drugs, including newer classes, are at risk of becoming partly or fully inactive because of the…	Biology	Motivation	Biology
Hospital design	Includes the separation versus integration of the HIV clinic but also the privacy level at the hospital (leaving the door open during consultation etc.).	Healthcare system	Motivation	Psychosocial
Incentive to search for information	The active search for information on HIV infection resulting in either a better understanding or misinformation.	Individual	Healthcare burden	Health literacy and empowerment
Individual and community empowerment	WHO defines empowerment as "a process in which patients understand their role, are given the knowledge and skills by their health-care provider to perform a task in an environment that recognizes community and cultural differences and encourages patient participation." WHO. WHO Guidelines on Hand Hygiene in Health Care: First Global Patient Safety Challenge Clean Care is Safer Care. 2009.	Social Context	Healthcare burden	Health literacy and empowerment
Individual education level	Includes literacy but also general education level.	Social Context	Healthcare burden	Health literacy and empowerment
Job satisfaction and motivation of healthcare workers	Includes the motivation of healthcareworkers to provide high quality care, maintain equipment, implement new projects and policy changes and to keep their job. Also includes reasons for being satisfied (or not) with their job and feeling ownership about ones job.	Healthcare system	Healthcare burden	Quality of care
Linguistic issues	In sub-Saharan Africa many different languages are spoken and not everyone may have adherence counselling available in his or her own language and may have problems to fully understand the counselling in another language. Moreover, one hypothesis is that language can shape the way people view the HIV infection because of some cultural linguistic factors involved.	Social Context	Motivation	Psychosocial
Lower social status	Who is seen as having a lower social status depends on the community but may include MSM (men who have sex with men), sex workers, children, women, etc.	Social Context	Interconnected complex problem	Complex problem
Migration	Includes migration for any kind of reason, for example due to political instability, disease outbreak or job searching.	Social Context	Interconnected complex problem	Complex problem
Misinformation	Includes misunderstandings about HIV and treatment on both the individual and population level. Does not include religious beliefs.	Individual	Healthcare burden	Health literacy and empowerment
Need to show success of the ART programme	Donors often require conditions (numbers, rather than quality of care) to be met in order to hand out the next round of funding. They need to do this to keep an oversight of their money. On the other hand, this can be a barrier for the country itself which might ignore some existing problems in order to be able to write a better report.	Overarching	ART overreliance	Global effort
Optimal absorption of drug	Several factors such as diarrhoea disease or drug-drug interactions may affect the correct absorption of ART in the body. Absorption can also be compromised when the ART is not taken with food.	Biology	Motivation	Biology
Patient-provider relationship	Includes the trust the patient has in the provider, whether the patient feels comfortable to ask questions, whether the healthcare provider is friendly etc.	Healthcare system	Healthcare burden	Quality of care
Peer support group	Includes peer support in all its forms (psychological support, peer education, logistic support, etc.).	Healthcare system	Healthcare burden	Quality of care
Pill burden	Includes pills for HIV treatment but also pills taken to treat other diseases.	Individual	Motivation	Psychosocial
Pill fatigue	Being tired of having to take medication every day for the rest of ones life.	Individual	Motivation	Psychosocial
Priority given to treatment	Includes the priority given by the individual to ART treatment compared to other things such as social events.	Individual	Motivation	Psychosocial
Punitive laws for MSM and sex workers	Includes all reasons for which the legal environment can impact adherence, retention or HIVDR emergence and transmission for certain populations.	Overarching	Interconnected complex problem	Complex problem
Quality of data systems	Including whether the system is paper based or electronic, whether systems are synchronised between facilities, whether reports can be found back easily, whether data entry can be done fast etc.	Healthcare system	Healthcare burden	Quality of care
Readiness to start taking ART	Includes mental preparedness to start taking ART.	Individual	Motivation	Psychosocial
Religious beliefs	Including the believe that HIV is a punishment of God etc.	Social Context		Health literacy and empowerment
Required frequency of hospital visits	Includes how often the individual has to visit the healthcare center for all kinds of HIV related check-ups. Does not include peer support meetings.	Healthcare system	Healthcare burden	Quality of care
Resistance (and subtype) testing	Includes testing of HIVDR mutations and also testing of the HIV virus subtype.	Healthcare system	Healthcare burden	Quality of care
Resource allocation with focus on population	This covers the difficult ethical decisions that may need to be taken when limited resources are available, about which ART to provide and for whom, so that as many people as possible benefit from them.	Overarching	ART overreliance	Global effort
Self-stigmatisation	Stigmatizing feelings towards oneself including self-blame, the feeling to be punished by god, etc.	Individual	Motivation	Psychosocial
Side effects of ART	Includes fatigue, hallucinations, feeling hungry, etc.	Biology	Motivation	Clinical manifestations
Social obligations	Includes cultural events such as weddings and funerals but also other work obligations.	Social Context	Motivation	Psychosocial
Social support	Includes psychological, practical and financial support community or family members may give to a PLHIV.	Social Context	Motivation	Psychosocial
Stock availability of ART and reagents	Includes having a sufficient stock of ART and other reagents for viral load tests etc. at the healthcare center. Does not include possible supply chain issues as these are categorized under "well-functioning supply chain". Does however include issues which are not dependent on the supply chain such as a lack of funding.	Healthcare system	Healthcare burden	Quality of care
Substance abuse	Includes alcohol abuse and other substance abuse.	Individual	Motivation	Psychosocial
Timely acting on unsuppressed viral load	Includes both healthcare system related reasons and individual related reasons. Timely acting on unsuppressed viral load (VL) includes the detection of unsuppressed VL and thus access to VL testing and tracing individuals to encourage them to take VL tests but also making sure the blood samples arrive timely in the laboratory, having enough laboratory capacity to analyse the tests and good qualit…	Healthcare system	Healthcare burden	Quality of care
Tracing of PLHIV	Tracing of individuals who are lost to follow up and who missed appointments.	Healthcare system	Healthcare burden	Quality of care
Transmission of HIV(DR)	When HIV is transmitted between people (for example by unprotected sex, mother-to-child transmission, etc.). This includes transmission of HIV to a previously uninfected person, but also the transmission of a drug resistant virus to someone who was previously infected only with a non-resistant virus.	Biology	Motivation	Biology
Understanding of HIV infection and treatment	Includes understanding how and when to take the ART, why it is important to take the ART as prescribed, what happens when ART is not taken as prescribed etc., both on the individual and population level.	Individual	Healthcare burden	Health literacy and empowerment
Viral load suppression	Defined in several low-and middle-income countries as having viral load levels of under 1000 copies/ml or as being undetectable for the viral load essay used.	Biology	Motivation	Biology
War and disease outbreaks	Includes all reasons for which wars and disease outbreaks can influence HIVDR emergence and spread both on healthcare system level and on the individual level.	Overarching	Interconnected complex problem	Complex problem
Well-functioning supply chain	Includes everything from keeping track of the amount of ART needed to ordering the correct amount of ART and all the steps the order has to go through before it arrives in the clinic.	Overarching	Healthcare burden	Quality of care

## Sheet: Connections
From	To	Type	Description
Acceptance of HIV status	Adherence	+	Denial of HIV status may cause people to pick up their medication but then throw it away or not take it. This includes denial at diagnosis but also situations in which PLHIV feel well and after a few years start doubting whether they are really HIV+.
Acceptance of HIV status	Engagement and retention in care	+	Includes denial at diagnosis but also situations in which PLHIV feel well and after a few years start doubting whether they are really HIV+.
Acceptance of HIV status	HIV status disclosure	+	Includes situations in which people consider themselves not infected with HIV and therefore don't disclose their status to others.
Acceptance of HIV status	Priority given to treatment	+	When HIV status is not accepted, ART treatment is likely to be less prioritised.
Accessibility of health centre	Engagement and retention in care	+	Retention in care may be easier when the healthcare system is easier accessible. Accessibility includes road access, public transportation, safety on the road, etc. It does not include distance as this is a separate cathegory.
Adherence	Drug levels in body	+	Skipping doses of ART leads to lower levels of ART in the body.
Adherence counselling	Readiness to start taking ART	+	Counseling and psychological support can help prepare the client to start taking ART.
Adherence counselling	Understanding of HIV infection and treatment	+	Adherence counseling can help clients understand how to take the ART, what to do when they forget, what could be the consequences, and everything there is to know about ART treatment.
Administrative and political barriers	Individual and community empowerment	-	In order for communites to be empowered, policy makers have to recognise the issues they raise about possible flaws in the healthcare system.
Administrative and political barriers	Timely acting on unsuppressed viral load	-	This includes having to consult a 3rd line committee before switching which may take a lot of time.
Administrative and political barriers	Well functioning supply chain	-	Includes burocratic or political barriers which may influence the supply chain.
ART treatment approach / policy	Competence of healthcare workers	±	This includes how the training of healthace workers (and thus also their competence) can be influenced by the ART treatment approach and also what they are allowed to do and what not.
ART treatment approach / policy	Correct prescribing practices	±	Even if the healthcare worker prescribes according to the guideline, the guideline may be suboptimal in terms of drug combination, dosage, etc.
ART treatment approach / policy	Healthcare system workload	±	Includes several ways in which the ART treatment approach influences the workload such as task shifting to community health workers, how often VL tests should be done, etc.
ART treatment approach / policy	Required frequency of hospital visits	±	Frequency of hospital visits depends on ART treatment approach and may be less for stable clients.
ART treatment approach / policy	Timely acting on unsuppressed viral load	±	The ART treatment approach determines when a high VL is acted upon. How many VL tests have to be taken before a switch can be made? Should a switch in ART be approved by a special committee?
Assuring quality of ART	Efficiency of drug combination	+	The quality of ART may effect the efficiency of the drug combination because of production issues (both voluntary or involuntary), storage problems, or unavailability of high quality ART for certain sub-populations.
Availability and quality of equipment	Timely acting on unsuppressed viral load	+	Includes the availability of equipment for viral load testing but also any other basic but necessary equipment such as ventilators etc.
Availability of better drugs	Global effort to tackle HIVDR	-	Describes how the availability of ART with a higher genetic barrier may put policy makers at ease, shifting their focus away from HIVDR.
Availability of better drugs	HIVDR selection	-	ART with a higher genetic barrier to resistance or long acting ART are expected lower the chances of developing HIVDR.
Community stigma and gossip	Adherence	-	Includes any impact community stigma and gossip may have on adherence. For example clients who experience or are afraid of community stigma may refrain from taking their ART when then are in a public place or have visitors at the time they need to take their medication, to avoid others finding out about their status.
Community stigma and gossip	Distance to the healthcare centre	+	Clients who fear community stigma or gossip may choose to enrol in a healthcare center which is further away from home.
Community stigma and gossip	Engagement and retention in care	-	Clients may refrain form engaging in care or returning for their appointments when they fear being recognized at the healthcare centre by community members.
Community stigma and gossip	Healthcare provider stigma	+	This link indicates that prejudices healthcare workers may have towards PLHIV or other vulnerable populations such as sex workers stem from the influence of the communities they grew up in/make part of.
Community stigma and gossip	HIV status disclosure	-	Includes situations in which non-disclosure of HIV status stems from the fear of community stigma and gossip.
Community stigma and gossip	Self-stigmatisation	+	Self stigmatisation may be influenced by the stigmatising behaviour of community members surrounding the PLHIV (either towards the client or towards other people).
Competence of healthcare workers	Adherence counselling	+	This includes healthcare workers having the right skills and trainings but also how friendly they are etc.
Competence of healthcare workers	Correct prescribing practices	+	Includes the skills of the healthcare worker to prescribe the correct medication but also how to recognise that therapy is failing etc.
Competence of healthcare workers	Patient-provider relationship	+	Includes the skills of the healthcare worker which enables him or her to form a good relationship with the client.
Competence of healthcare workers	Timely acting on unsuppressed viral load	+	Includes skills such as recognishing failing therapy but also the competence to enter data in the data system, to find back reports etc.
Concerns about side effects of ART	Adherence	-	Includes skipping doses of ART to avoid negative side effects.
Concurrent disease and opportunistic infections	Drug-drug interactions	+	Medication taken for concurrent diseases (such as TB medication) can interact with ART and therefore interfere with the correct absorption of ART.
Concurrent disease and opportunistic infections	Feeling and looking ill	+	Includes feeling and looking ill due to any type of illness.
Concurrent disease and opportunistic infections	Healthcare system workload	+	Opportunistic infections and other diseases increase the workload of the healthcare system, next to the regular HIV care.
Concurrent disease and opportunistic infections	Optimal absorption of drug	-	Concurrent diseases (such as diarrheal diseases) can interfere with the correct absorption of ART.
Concurrent disease and opportunistic infections	Pill burden	+	Includes ART therapy and any other pills the client may have to take for other illnesses, increasing the pill burden.
Correct prescribing practices	Efficiency of drug combination	+	Includes both a correct prescription of the dose and the correct therapy for the HIV subtype or possible resistance.
Depression	Adherence	-	Includes skipping doses of ART due to mental health issues (whether linked to HIV status or not).
Depression	Priority given to treatment	-	Includes situations in which ART treatment is reprioritised due to depression.
Depression	Substance abuse	+	Includes depression (both because of HIV diagnosis or for other reasons) leading to substance abuse (alcohol and other products).
Distance to the healthcare centre	Accessibility of health centre	-	The closer the healthcare center is to home, the easier reachable it may be.
Distance to the healthcare centre	Engagement and retention in care	±	A long distance to the healthcare center (both because there are no other options, or because the client chose to enroll far from home) may lead to disengagement from care or skipping appointments.
Drug levels in body	Side effects of ART	+	A higher dose of ART may lead to more side effects.
Drug levels in body	Viral load suppression	+	When a client stops taking ART the concentration in the blood declines slowly and there is a period of time where the virus is starting to replicate again, whereas the ART concentration takes longer to decline. This can lead to resistance.
Drug prices	Resource allocation with focus on population	-	High prices and big differences in prices between drugs may lead to difficult ethical decisions on which ART to provide and for whome.
Drug-drug interactions	Optimal absorption of drug	-	Interactions between drugs (such as TB drugs and ART) can affect correct absorption of ART.
Efficiency of drug combination	Viral load suppression	+	Better viral load suppression when the used drug combination is efficient.
Engagement and retention in care	Adherence	+	Retention in care here relates mainly to the appointments for pill pick up. Skipping other check-ups may not have an impact on adherence as long as ART are picked up timely.
Engagement and retention in care	Financial situation	-	Includes reasons for which engagement in care could lead to loss of income.
Engagement in alternative care	Adherence	±	Alternative healers (traditional or religious) may discourage or encourage PLHIV to adhere to ART.
Engagement in alternative care	Engagement and retention in care	±	Alternative healers (traditional or religious) may discourage or encourage PLHIV to retain in the conventional HIV care.
Engagement in alternative care	Misinformation	±	How engagement in alternative care (traditional healers, religious activities) may result in misinformation or believes about HIV. On the other hand, depending on the care given, it may also decrease misinformation.
Engagement in alternative care	Optimal absorption of drug	-	Traditional healers may prescribe roots or herbs which can interact with the ART and therefore affect drug absorption. (Traditional medicines are here not categorized as "drugs", therefore these interactions do not fall under drug-drug interactions.)
Engagement in risk behaviour	Transmission of HIV(DR)	+	Includes unprotected sex or other blood-blood contact resulting in transmission of HIV(DR).
Feeling and looking ill	Community stigma and gossip	+	Bing sick and therefore not being able to contribute to society may be a driver of community stigma.
Feeling and looking ill	Concerns about side effects of ART	+	When feeling healthy, the idea of facing possible side effects of ART may be a barrier to adherence.
Feeling and looking ill	Engagement and retention in care	±	Clients may stop engaging in care when feeling better and return only when they start feeling sick again. On the other hand, when feeling sick they may not be able to come to the healthcare center without help. On again another note, visibly looking sick may enable clients to take time off work without disclosing their HIV status.
Feeling and looking ill	HIV status disclosure	+	On the one hand, when people look ill, the community may recognize the symptoms of HIV infection and therefore start to stigmatize them. On the other hand, when someone does not look ill but is seen collecting or taking ART, the community may understand that the person is HIV positive. Both are examples of involuntary status disclosure.
Feeling and looking ill	Priority given to treatment	+	When feeling healthy, clients may prioritise other things (such as food) over their ART treatment, or they may believe ART is not necessary anymore. On the other hand, having a previous experience of feeling ill before the start of ART treatment, may motivate the client to keep adhering, even when feeling healthy.
Financial situation	Accessibility of health centre	+	Includes financial reasons because of which the healthcare center could be less accessible. For example: the price of transportation, but also the price of hospital food vs food made at home or not being able to take a day off work because of financial reasons.
Financial situation	Food insecurity	-	Not having the financial means to buy food to take with ART.
Financial situation	Migration	-	Lack of a stable income and the search of a job drives migration.
Financial situation	Priority given to treatment	+	Due to a poor financial situation clients may prioritize other things (like searching food for the family) over the ART. Moreover, improving ones financial situation by being healthy may be a driver for prioritizing treatment.
Financial situation	Timely acting on unsuppressed viral load	+	Includes for example not being able to pay for viral load tests. Does not include not being able to pay the bus ticket (this is reflected in the link Financial situation - > accessibility of health centre).
Food insecurity	Adherence	-	When clients don't have a meal available to take with the ART they may opt to skip a dose of ART.
Food insecurity	Optimal absorption of drug	-	Absorption can be compromised by not taking the ART with a meal.
Forgetfulness	Adherence	-	Includes skipping doses of ART because of simply forgetting to take the dose (and when non of the other factors here described applies).
Gender inequality	Adherence	-	Includes any way gender inequality may impact the adherence to ART of both men and women.
Gender inequality	Engagement and retention in care	-	Includes any way gender inequality may impact the engagement and retention in care of both men and women.
Gender inequality	Engagement in risk behaviour	+	Includes any way through which gender inequality could influence the participation in acts which may contain a risk of transmission of HIV.
Gender inequality	HIV status disclosure	-	Includes ways through which gender inequality can impact HIV status disclosure for both men and women.
Gender inequality	Lower social status	+	In some environments women are seen as having a lower social status.
Global effort to tackle HIVDR	ART treatment approach / policy	+	The general global tendency to focus on HIVDR or not influences ART treatment approaches in the sense that focus may shift from "getting as many people as possible on ART" to improving quality of care and adherence levels etc.
Global effort to tackle HIVDR	HIVDR Funding	+	The level of funding that goes to HIVDR issues, depends on the global effort towards tackling HIVDR.
Having examples of well-functioning ART	Acceptance of HIV status	+	How having an example of a family or community member taking ART and feeling healthy can facilitate the acceptance of HIV status.
Having examples of well-functioning ART	Community stigma and gossip	-	Knowing people (either public figures or personal contacts) who are taking ART and who are healthy, may reduce community stigma and gossip about PLHIV.
Healthcare provider stigma	Adherence counselling	-	Stigma the healthcare provider may have may influence the adherence message or healthcare provider may simply refuse to provide adherence counseling to certain populations.
Healthcare provider stigma	Engagement and retention in care	-	Retention in care may be influenced by stigmatisation by healthcare workers due to HIV status or other reasons.
Healthcare system workload	Adherence counselling	-	There may be very little time for adherence counselling when there is a high workload. Moreover, adherence counseling may be done by a health provider who doesn't have the right skills or knowledge.
Healthcare system workload	Competence of healthcare workers	-	Understaffing may mean that no medical doctor is present in the hospital or that healthcare workers don't have time to take extra courses or read new guidelines.
Healthcare system workload	Correct prescribing practices	-	Includes mistakes made because of the lack of time and high workload, but also healthcare staff having to write prescriptions without receiving the necessary training.
Healthcare system workload	Job satisfaction and motivation of healthcare workers	-	High work pressure can impact job satisfaction of the healthcare workers.
Healthcare system workload	Patient-provider relationship	-	There is a lack of time for the client and the provider to build up a good relationship because of the high workload.
Healthcare system workload	Timely acting on unsuppressed viral load	-	Includes all examples of why a high workload could delay the acting on high VL.
Healthcare system workload	Tracing of PLHIV	-	Including lack of human resources preventing the tracing of PLHIV, and other reasons.
Healthcare system workload	Well functioning supply chain	-	Healthcare workers may not have time to make difficult calculations to order the right amount of ART.
HIV status disclosure	Adherence	±	Includes any impact HIV status disclosure may have on adherence. A positive impact could be not having to hide the ART from family members anymore. A negative impact could be the family members trying to discourage the client to take ART.
HIV status disclosure	Community stigma and gossip	+	(In)voluntary HIV status disclosure (such as visible side effects of ART or visible illness) can lead to community stigma and gossip.
HIV status disclosure	Engagement and retention in care	+	Includes reasons for which HIV status disclosure can facilitate engagement and retention in care. For example that the client doesn't have to worry about hiding at the facility. Social suport resulting from HIV status disclosure doesn't fall under this cathegory because it has a separate pathway.
HIV status disclosure	Engagement in risk behaviour	-	When the HIV status is not disclosed it may be difficult to motivate to partners why protection should be used. Also other examples fall under this cathegory.
HIV status disclosure	Social support	±	Includes examples of how social support can increase after HIV status disclosure but also how there can be less social support when for example the HIV status is disclosed involuntarily or how fear for a loss of social support can prevent people from disclosing their HIV status.
HIVDR Funding	Availability and quality of equipment	+	Availability and quality of equipment depending on HIVDR funding.
HIVDR Funding	HIVDR Research focus	+	Focus of research projects depending on the funders priorities.
HIVDR Funding	Need to show success of the ART programme	+	Programmes need to show success to their funder in order to ensure future funding.
HIVDR Funding	Resistance (and subtype) testing	+	Includes the availability of HIVDR testing equipment but also their maintenance, salaries of staff etc.
HIVDR Funding	Resource allocation with focus on population	±	Limited funding and resources may lead to the need to make difficult ethical decisions on which ART to provide and for whome.
HIVDR Funding	Stock availability of ART and reagents	+	Availability of ART and reagents depending on HIVDR funding.
HIVDR Research focus	ART treatment approach / policy	+	How research focus and results influence the ART treatment approach. This includes developing new drugs but also information on which level of adherence is needed, how often VL should ideally be done etc.
HIVDR Research focus	Availability of better drugs	+	Including ART with a higher genetic barrier, long acting ART and ART with less side effects.
HIVDR Research focus	Required frequency of hospital visits	-	Includes research in different area's such as development of long acting ART but also the testing of decentralised care etc.
HIVDR Research focus	Resource allocation with focus on population	+	Research (with interdisciplinary collaboration) may help to make better decisions on how to allocate resources so that the most people benefit from them.
HIVDR selection	Global effort to tackle HIVDR	+	The global effort to tackle HIVDR may increase again only after HIVDR against new drugs (such as DTG) has risen.
HIVDR selection	Healthcare system workload	+	Clients with HIVDR have to come more often to the healthcare center, will have extra counselling sessions before switching therapy and may need extra care if they have opportunistic infections, all leading to increased workload.
HIVDR selection	Transmission of HIV(DR)	+	HIVDR can be transmitted if the client is on failing therapy, has suboptimal adherence or is not on therapy.
HIVDR selection	Viral load suppression	-	HIVDR development may lead to viral load failure.
Hospital design	Community stigma and gossip	±	The hospital design may be stigmatising in several ways, for example if the ART clinic is separated, in a far corner of the hospital. On the other hand, an ART clinic inside the hospital which is clearly indicated to be the ART clinic, and where clients do not have privacy may also be stigmatising.
Hospital design	HIV status disclosure	±	Includes ways the hospital design could reveal the status of PLHIV coming to their appointment. For example when the ART clinic is in a separate building with clear indication of the purpose of the building, HIV status may be involuntary disclosed.
Incentive to search for information	Misinformation	+	How the active search for information on HIV infection can result in misconceptions and misunderstandings of HIV infection and treatment.
Incentive to search for information	Understanding of HIV infection and treatment	+	How the active search for information on HIV infection can result in a better understanding of HIV infection and treatment.
Individual and community empowerment	Timely acting on unsuppressed viral load	+	Reduced patient empowerment leads to a delayed acting on high VL through a lower probability of attending visits but also less demand of testing, follow up etc.
Individual education level	Understanding of HIV infection and treatment	+	The literacy and general education level of a client may impact the level of understanding of HIV infection and treatment.
Job satisfaction and motivation of healthcare workers	Timely acting on unsuppressed viral load		This includes the ways the job satisfaction and motivation of healthcare workers can impact the timely acting on high VL.
Job satisfaction and motivation of healthcare workers	Well-functioning supply chain	+	Includes healthcare workers who are motivated to make correct calculations and order in time but also who take the effort to drive to other clinics when they run out of ART etc.
Linguistic issues	Adherence counselling	-	Including not being counseled in the clients mother language but also the difference in nuances between different translations.
Lower social status	Community stigma and gossip	+	People with a "lower social status" may be more prone to stigmatisation as the will concern both being HIV+ and being a MSM, a sex worker, …. Etc.
Lower social status	Engagement and retention in care	-	This covers population groups for whome it may be more difficult to retain in care (such as children).
Lower social status	Healthcare provider stigma	+	Healthcare workers may stigmatize people who according to them belong to a lower social class (such as MSM, sex workers etc.)
Migration	Engagement and retention in care	-	When constantly on the move it is difficult to retain in care. Also in refugee camps (quality) care may not be available.
Migration	Healthcare system workload	+	When the immigration in a certain city (for example due to job opportunity) is bigger than foreseen, it may cause an increase in the healthcare system workload.
Migration	Well-functioning supply chain	-	When the immigration in a certain city (for example due to job opportunity) is bigger than foreseen, there may be difficulties in predicting the amount of ART to order.
Misinformation	Community stigma and gossip	+	Stigmatisation can be driven by misinformation such as the fear of being infected by drinking from the same cup.
Misinformation	Engagement in alternative care	+	How different illness believes, misunderstanding or religious believes may drive people to enroll in alternative care (either combined with or in stead of the conventional health care).
Misinformation	Engagement in risk behaviour	+	How certain believes and misunderstandings may be a driver for engagement in risk behaviour (mainly unsafe sex).
Misinformation	Understanding of HIV infection and treatment	-	In the context of this map, this link shows that misinformation automatically contributes to a lesser understanding of HIV infection and treatment.
Need to show success of the ART programme	Administrative and political barriers	+	How the need to show succes of the ART programme to funders may prevent actions to be taken towards possible issues in the system.
Need to show success of the ART programme	HIVDR Funding	+	Programmes need to show success to their funder in order to ensure future funding.
Optimal absorption of drug	Drug levels in body	+	Absorption influences the levels of effective ART in the body.
Patient-provider relationship	Adherence counselling	+	Includes the ways in which the patient provider relationship can influence the adherence counseling (trust of the client, feeling comfortable to ask questions etc.).
Patient-provider relationship	Engagement and retention in care	+	For example how a good relationship between the client and the provider may motivate them to stay in care.
Patient-provider relationship	HIV status disclosure	+	Ways the patient provider relationship can positively or negatively influence HIV status disclosure.
Patient-provider relationship	Understanding of HIV infection and treatment	+	A better relationship can directly help the client to gain a better understanding of the HIV infection and treatment.
Peer support group	Required frequency of hospital visits	-	For example when each month another group member collects ART for all.
Peer support group	Understanding of HIV infection and treatment	+	Includes all the ways peer education can improve understanding of HIV infection and treatment.
Pill burden	Pill fatigue	+	Higher pill burden leads to more pill fatigue.
Pill burden	Side effects of ART	+	Includes the pill burden of ART and other therapies.
Pill fatigue	Adherence	-	When clients are discouraged from adhering to ART due to the fact that they need to take the medication every day for the rest of their lives (sometimes in combination with other medication).
Priority given to treatment	Adherence	+	Higher priority given to ART treatment leads to better adherence.
Priority given to treatment	Engagement and retention in care	+	Higher priority given to ART treatment leads to more engagement and retention in care.
Punitive laws for MSM and sex workers	ART treatment approach / policy	-	This implies that the legal environment for some vulnerable populations could influence the treatment they receive.
Punitive laws for MSM and sex workers	Community stigma and gossip	+	The illegal status of certain population groups contributes to the stigma surrounding them.
Punitive laws for MSM and sex workers	Engagement and retention in care	-	The legal situation may make it extra difficult for certain populations to engage in care or to keep their appointments.
Punitive laws for MSM and sex workers	Transmission of HIV(DR)	+	Punitive laws against MSM or sex workers discourage these people from seaking health services. If they have unprotected sex and their viral load is not suppressed they can transmit the virus.
Quality of data systems	Timely acting on unsuppressed viral load	+	Including whether the system is paper based or electronic, whether systems are synchronised between facilities, whether reports can be found back easily, whether data entry can be done fast etc.
Quality of data systems	Tracing of PLHIV	+	Including whether the system is paper based or electronic, whether systems are synchronised between facilities, whether reports can be found back easily, whether data entry can be done fast etc.
Quality of data systems	Well-functioning supply chain	+	Including mainly the difficuty of forecasting the correct amount of ART needed with a paperbased system, but other data system issues can also be included.
Readiness to start taking ART	Adherence	+	Being mentally prepared to start taking ART may improve adherence to ART.
Religious beliefs	Engagement in alternative care	+	Religious beliefs may drive PLHIV to search for alternative care options.
Religious beliefs	Self-stigmatisation	+	Self stgmatisation may stem from misconceptions such as the believe that HIV is a punishment of God.
Required frequency of hospital visits	Engagement and retention in care	-	How a higher frequency of hospital visits may both improve or decrease retention in care depending on the clients preference.
Required frequency of hospital visits	Healthcare system workload	+	Includes all reasons for which the workload would increase if clients need to do more hospital visits and vice versa.
Resistance (and subtype) testing	Correct prescribing practices	+	Resistance testing allows to prescribe a more suitable treatment for the client.
Resource allocation with focus on population	Adherence	+	Includes all possible ways in which resources can be spent with a focus on improving adherence rather than developing new drugs.
Resource allocation with focus on population	ART treatment approach / policy	+	How the need to make difficult ethical decisions (because of limited resources) may influence the ART treatment approach. In the field of HIV but also concerning other health issues.
Self-stigmatisation	Acceptance of HIV status	-	Self-stigmatisation can hinder the acceptance of HIV status.
Self-stigmatisation	Depression	+	Self-stigmatisation may contribute to depression.
Self-stigmatisation	HIV status disclosure	-	The negative believes one has about their own HIV status may prevent them from disclosing to others.
Side effects of ART	Adherence	-	The side effects of ART including hallucinations or increased appetite can be a barrier to adherence.
Side effects of ART	Feeling and looking ill	+	Includes feeling and looking ill due to side effects of ART.
Side effects of ART	HIV status disclosure	+	Some ART can result in physical manifestations and therefore people may be recognised as being HIV positive. (Involuntary disclosure)
Social obligations	Financial situation	-	Some social events such as funerals cost a lot of money and can make a family "temporarily poor".
Social obligations	Priority given to treatment	-	Includes both family obligations such as funerals etc, and not being able to take time off work.
Social support	Adherence	+	Includes any type of social support which may improve adherence. For example: reminders to take ART, explaining why it is important to adhere etc.
Stock availability of ART and reagents	Adherence	+	This includes situations in which clients receive less ART or are not able to receive extra ART when they go travelling.
Stock availability of ART and reagents	ART treatment approach / policy	+	Limited resources (and ART availability) may lead to difficult ethical questions and decisions on which groups should be prioritized for receiving treatment.
Stock availability of ART and reagents	Job satisfaction and motivation of healthcare workers	+	Stock-outs for both ART and other medicines can impact job dissatisfaction of the healthcare workers as they are not able to help their clients.
Stock availability of ART and reagents	Required frequency of hospital visits	-	Including situations in which the ART stock is low and clients receive treatment for a limited number of days before they have to return to the healthcare center.
Stock availability of ART and reagents	Timely acting on unsuppressed viral load	+	Including reagent stock outs for ART, reagents for viral load tests or other tests.
Substance abuse	Forgetfulness	+	Forgetting to take ART due to alcohol consumption.
Timely acting on unsuppressed viral load	Efficiency of drug combination	+	When keeping clients on a failing regimen the HIVDR can increase, making the current therapy less efficient.
Tracing of PLHIV	Engagement and retention in care	+	Tracing PLHIV who were lost to follow up can help them to reengage in care.
Tracing of PLHIV	Timely acting on unsuppressed viral load	+	When PLHIV (who were lost to follow up) are traced, acting on high viral load can be done more timely.
Transmission of HIV(DR)	Efficiency of drug combination	-	Superinfection with a drug resistant strain may render the clients current therapy ineffective.
Transmission of HIV(DR)	Healthcare system workload	+	Transmission of HIV increases the workload of the healthcare system as new people will have to enroll in HIV care. Transmission of HIVDR to either new clients or clients who were already HIV positive also increases the workload as these clients will need extra care.
Understanding of HIV infection and treatment	Acceptance of HIV status	+	Knowledge about HIV and treatment may help acceptance of HIV status, for example by understanding that ART is able to suppres the virus lifelong.
Understanding of HIV infection and treatment	Adherence	+	Includes understanding how and when to take the ART, why it is important to take the ART as prescribed, what happens when ART is not taken as prescribed etc.
Understanding of HIV infection and treatment	Community stigma and gossip	-	Stigmatising acts can be based on a lack of knowledge on the transmission of HIV such as the fear of being infected by sharing the same cup.
Understanding of HIV infection and treatment	Engagement and retention in care	+	Includes the understanding of the importance of engaging and retaining in care.
Understanding of HIV infection and treatment	Engagement in alternative care	-	Includes that clients who understand the transmission and treatment of HIV may be less inclined to search for alternative care options.
Understanding of HIV infection and treatment	Engagement in risk behaviour	-	Includes not knowing how HIV is transmitted and therefore not being careful in situations that may result in transmission.
Understanding of HIV infection and treatment	Incentive to search for information	-	Includes how people wo have questions about HIV start their own search for answers on social media, in the community etc.
Understanding of HIV infection and treatment	Individual and community empowerment	+	The more clients and communities in general understand about HIV, the transmission and the treatment, the more they are empowered to educate each other but also to take their care in their own hands and for example demand viral load tests.
Understanding of HIV infection and treatment	Priority given to treatment	+	The better the importance of adherence to ART is understood, the more priority is given to the treatment.
Understanding of HIV infection and treatment	Self-stigmatisation	-	Self stigmatisation may stem from a lack of understanding and believing for example that HIV is a death sentence.
Viral load suppression	Concurrent disease and opportunistic infections	-	Lower susceptibility for opportunistic infections when viral load is suppressed.
Viral load suppression	Healthcare system workload	-	When the viral load is not suppressed clients have to visit the hospital more often, take extra counseling sessions etc. This increases the workload of the healthcare system.
Viral load suppression	HIVDR selection	-	When the viral load is not suppressed and adherence is sub-optimal, HIVDR can be selected.
Viral load suppression	Required frequency of hospital visits	-	In several cases when viral load is not suppressed, clients have to visit the hospital every month in stead of every two or three months.
Viral load suppression	Transmission of HIV(DR)	-	When viral load is not suppressed, HIV can be transmitted. When viral load is undetectable however, the virus cannot be transmitted.
War and disease outbreaks	Accessibility of health centre	-	Health centers may not be reachable in situations of war or disease outbreak where the health system is destabilised, people are living in refugee camps with little access to care etc.
War and disease outbreaks	Migration	+	War and disease outbreaks drive migration.
War and disease outbreaks	Timely acting on unsuppressed viral load	-	Includes situations in which the health system is focused on other issues and therefore VL tests are delayed or not done. This does not include clients not reaching the healthcare system and ART stock outs as this is included in other categories.
War and disease outbreaks	Well-functioning supply chain	-	Includes all the ways in which the supply chain may be influenced by war or disease outbreaks.
Well-functioning supply chain	Peer support group	+	For the well-functioning of peer support groups a well-functioning supply chain should be in place as it will include the extra step of getting the ART from the hospital to the peer support group.
Well-functioning supply chain	Stock availability of ART and reagents	+	Includes all the ways in which the supply chain influences the ART stock availability.

## Sheet: Kumu Code - Layers
@controls {
bottom {
filter {
target: element;
by: "layer";
except: "Patient", "Community & Background";
as: buttons;
multiple: true;
default: show-all;
}
}
top {
filter {
target: element;
by: "sub system";
as: buttons;
multiple: true;
default: show-all;
}
}
}
@settings {
background-color: #f3f5f5;
connection-curvature: 0.4;
connection-size: 2;
template: radar;
radar-rings: Biology, Individual, Social Context, Healthcare, Overarching Factors;
radar-axes: 0;
element-text-align: center;
font-size: 17;
radar-ring-size: 250;
radar-font-size: 30;
layout: static;
element-size: 48;
ignore: ["n expert"="0"], ["n con expert"="0"], ["n con expert"="100"];
font-cutoff: 25;
}
element {
size: 25;
}
element {
text-overflow: wrap 4;
}
/* Biology */
element["Layer"="Biology"] {
color: #fff0a5;
}
/* Individual */
element["layer"="Individual"] {
color: #fec05a;
}
/* Social Context */
element["layer"="Social Context"] {
color: #fd7234;
}
/* Health System */
element["Layer"="Healthcare system"] {
color: #dc131e;
}
/* Overarching */
element["layer"="Overarching"] {
color: #800026;
}

## Sheet: Kumu Code - Subsystems
@controls {
top {
filter {
target: element;
by: "layer";
as: buttons;
multiple: true;
default: show-all;
except: "Patient", "Community & Background";
}
}
bottom {
filter {
target: element;
by: "sub system";
as: buttons;
multiple: true;
default: show-all;
}
}
bottom-right {
filter {
target: element;
by: "Cluster";
as: dropdown;
multiple: true;
default: show-all;
}
}
top-right {
zoom-toolbar {
}
focus-toolbar {
}
}
}
@settings {
background-color: #f3f5f5;
connection-size: 2;
connection-color: #6C6A75;
element-text-align: center;
font-size: 15;
radar-ring-size: 250;
radar-font-size: 30;
layout: static;
element-size: 48;
ignore: ["n expert"="0"], ["n con expert"="0"], ["n con expert"="100"];
}
connection {
color: inherit;
}
element {
size: 32;
}
element {
text-overflow: wrap 4;
}
/* Psychosocial */
element["cluster"="Psychosocial"] {
color: #93560d;
}
/* Adherence and retention */
element["cluster"="Adherence and retention"] {
color: #543005;
}
/* Clinical manifestations */
element["cluster"="Clinical manifestations"] {
color: #97d7cd;
}
/* Biology */
element["cluster"="Biology"] {
color: #db3629;
}
/* Quality of care */
element["cluster"="Quality of care"] {
color: #046e66;
}
/* Health literacy and empowerment */
element["cluster"="Health literacy and empowerment"] {
color: #fede7f;
}
/* Health system resources */
element["cluster"="Health system resources"] {
color: #487bba;
}
/* Global effort */
element["cluster"="Global effort"] {
color: #80b8d7;
}
/* Genetic barrier */
element["cluster"="Genetic barrier"] {
color: #313695;
}
/* Complex problem */
element["cluster"="Complex problem"] {
color: #5e4fa2;
}
